# Supplementary material for: Asymptomatic and Mild SARS-CoV-2 Infections in a Hungarian Outpatient Cohort in the First Year of the COVID-19 Pandemic
Source: Trop Med Infect Dis. 2023 Mar 29;8(4):204. doi: 10.3390/tropicalmed8040204 (PMC10146718; doi:10.3390/tropicalmed8040204)
Supplement: Supplementary file 1 [file tropicalmed-08-00204-s001.zip]

Archive with 1 entries (1 files):
- tropicalmed-2150573-supplementary.pdf
